# Supplementary material for: Long-term benefit of Microbiota Transfer Therapy on autism symptoms and gut microbiota
Source: Sci Rep. 2019 Apr 9;9:5821. doi: 10.1038/s41598-019-42183-0 (PMC6456593; doi:10.1038/s41598-019-42183-0)
Supplement: Supplementary file 2 — Supplementary Table S1 [file 41598_2019_42183_MOESM2_ESM.xlsx]

## Sheet: Meds Added
Meds Added After BBT		5-HTP		Abilify			Aminos			Daily vitamin			Birth Control			Bravo Yogurt			Citruline			Digestive Enzymes			Dulcolax			EnteraGam			Fish Oil			GABA			GF/CF			Ketogenic Diet			IVIG			L-Theanine			Lamictal
Code	# of changes in meds	started	GI	started	GI	ASD	started	GI	ASD	started	GI	ASD	started	GI	ASD	started	GI	ASD	started	GI	ASD	started	GI	ASD	started	GI	ASD	started	GI	ASD	started	GI	ASD	started	GI	ASD	started	GI	ASD	started	GI	ASD	started	GI	ASD	started	GI	ASD	started
B101	no
B103	yes	2016-09-01	0																			2016-07-01	2	0				2016-05-01	2	0	2016-10-01	0	0	2016-09-01	0	3										2016-09-01	0	3
B105	no
B107	yes
B109	yes									2015-06-01	0	2
B111	yes																																				after study	0	0
B113	yes									during BBT	1	4
B115	no
B117	yes												2016-03-01	0	0																																		2016-08-01
B119	yes
B121	yes			Fall 2015	0	0													Fall 2015	0	0				after BBT	1	0
B123	yes																																										after BBT	0	0
B127	no
B131	no
B133	no
B135	yes
B137	yes						2016-09-01	4	0							2016-03-01	4	0																						2016-02-01	4	4
B139	yes
Average			0		0	0		4	0		0.5	3		0	0		4	0		0	0		2	0		1	0		2	0		0	0		0	3		0	0		4	4		0	0		0	3
# taken			1		1	1		1	1		2	2		1	1		1	1		1	1		1	1		1	1		1	1		1	1		1	1		1	1		1	1		1	1		1	1
Participants were asked what medication or nutritional supplement they added, and what effect it had on GI symptoms and ASD symptoms, if any.
Any 0s means that they added that medication, but did not see an effect from it
0 = “No effect”
1 = “Slight benefit”
2 = “Moderate benefit”
3 = “Good benefit”
4 = “Great benefit”
Meds Added After BBT	# taken	ASD	GI	Treatment type		Treatment type
GF/CF	1	0	0	diet		Diet: Three participants made dietary changes, including gluten-free/casein-free diet, ketogenic diet, and removing eggs.
Ketogenic Diet	1	4	4	diet		GI treatment: changes to their GI treatments, including use of magnesium citrate (2), digestive enzymes (1), dulcolax (1), enteragam (1), probiotics (2)
Removed eggs	1	0	0	diet		Med: medication changes, including abilify, birth control, IVIG, Lamictal, lithium, Tenex, thryroid, and Vyvanse.
Magnesium Citrate	2	1	2.5	GI treatment		Nutr: nutritional supplements, including additions of amino acids, multivitamins (2), Bravo yogurt, citruline, , fish oil, GABA, l-theanine, magnesium, Oraimmune, and Rerum.
Digestive Enzymes	1	0	2	GI treatment
Dulcolax	1	0	1	GI treatment		6 participants did not make any changes to their treatments after the MTT therapy ended. 12 participants made changes to their treatments after the study stopped including
EnteraGam	1	0	2	GI treatment
Probiotic	2	0	2.5	GI treatment
Abilify	1	0	0	med
Birth Control	1	0	0	med
IVIG	1	0	0	med
Lamictal	1	0	0	med
Lithium	1	0	0	med
Tenex	1	2	0	med
Thyroid	1	0	0	med
Vyvanse	1	2	0	med
5-HTP	1	3	0	nutr
Aminos	1	0	4	nutr
ANRC	2	3	0.5	nutr
Bravo Yogurt	1	0	4	nutr
Citruline	1	0	0	nutr
Fish Oil	1	0	0	nutr
GABA	1	3	0	nutr
L-Theanine	1	3	0	nutr
Magnesium	1	0	3	nutr
Oraimmune	1	0	0	nutr
Rerum	1	0	4	nutr
	Average	0.777778	1.09259
[truncated: 37 more columns]
