# Supplementary material for: Long-term benefit of Microbiota Transfer Therapy on autism symptoms and gut microbiota
Source: Sci Rep. 2019 Apr 9;9:5821. doi: 10.1038/s41598-019-42183-0 (PMC6456593; doi:10.1038/s41598-019-42183-0)
Supplement: Supplementary file 4 — Supplementary File S1 [file 41598_2019_42183_MOESM4_ESM.zip]

Archive with 5 entries (4 files):
- beta-rarefaction-unweighted-unifrac.qzv
- __MACOSX/
- __MACOSX/._beta-rarefaction-unweighted-unifrac.qzv
- taxonomy-barplot-silva.qzv
- __MACOSX/._taxonomy-barplot-silva.qzv
